# Supplementary material for: UCHL3 Regulates Subgenomic Flaviviral RNA Condensates to Promote Virus Propagation
Source: Adv Sci (Weinh). 2026 Jun 3:e21781. Online ahead of print. doi: 10.1002/advs.202521781 (PMC13336449; doi:10.1002/advs.202521781)
Supplement: Supplementary file 2 — Supporting File: advs75949‐sup‐0002‐blots.zip. [file ADVS-9999-e21781-s004.zip]

Archive with 2 entries (1 files):
- advs75949-sup-0002-blots/
- advs75949-sup-0002-blots/Western blot source data.pdf
